# Supplementary material for: Trajectories of trace element accumulation in seagrass (Posidonia oceanica) over a decade reveal the footprint of fish farming
Source: Environ Sci Pollut Res Int. 2024 Mar 26;31(19):28139–52. doi: 10.1007/s11356-024-32910-0 (PMC11058863; doi:10.1007/s11356-024-32910-0)
Supplement: Supplementary file 1 — Supplementary file1 (XLSX 28 KB) [file 11356_2024_32910_MOESM1_ESM.xlsx]

## Sheet: Table S1
Table S1: Mean ± SD concentrations (μg g-1 DW) of TEs (As, Cd, Co, Cu, Mn, Mo, Ni, Pb, V, Zn) in two sites (Site1, Site2), two stations (Cage, Control) and five P. oceanica living compartments (epiphytes, leaf blades,sheaths, rhizomes, roots).
Site	Station	Compartment		As	Cd	Co	Cu	Mn	Mo	Ni	Pb	V	Zn
Site1	Cage	Epiphytes	mean	13.8	0.54	1.96	11.78	86.76	1.46	21.88	6.14	16.04	44.07
			± SD	0.76	0.06	0.15	0.99	8.31	0.2	2.29	0.41	1.59	9.88
		Leaf blades	mean	3.32	1.29	2.56	12.22	70.36	4.18	26.9	1.17	6.78	42.63
			± SD	0.62	0.08	0.4	2.32	14.09	0.72	2.89	0.08	2	8.87
		Sheaths	mean	3.31814	0.820609	0.189683	5.50346	8.20646	2.63587	3.11685	0.666978	4.13136	25.4009
			± SD	1.2856	0.283155	0.094335	0.0903357	2.04772	2.07058	0.569977	0.301165	1.70124	7.50327
		Rhizomes	mean	2.62	1.16	0.22	7.15	6.51	2.64	9.86	0.22	2.67	51.88
			± SD	0.46	0.16	0.02	3.34	3.52	0.53	4.32	0.12	1.78	9.41
		Roots	mean	5.48	0.83	0.72	6.82	26.15	1.45	4.51	1.63	3.76	18.02
			± SD	1.44	0.26	0.19	2.72	12.18	0.48	1.67	0.54	1.87	4.86
	Control	Epiphytes	mean	9.98	0.49	1.6	6.47	59.2	0.71	18.24	9.13	8.19	44.01
			± SD	1.33	0.08	0.1	0.82	3.14	0.11	2.52	2.67	0.63	10.99
		Leaf blades	mean	1.95	1.09	2.01	7.02	48.05	1.49	20.56	1.38	2.62	31.17
			± SD	0.54	0.05	0.04	0.27	3.04	0.26	0.09	0.06	0.41	1.3
		Sheaths	mean	1.01054	0.540661	0.0917273	3.06217	5.12364	0.487487	2.32694	0.197786	1.34055	2.92347
			± SD	0.174538	0.111349	0.00140287	0.287688	0.50979	0.33002	0.778507	0.0396645	0.293781	0
		Rhizomes	mean	1.45	0.44	0.15	3.39	4.86	1.54	6.76	0.35	1.45	15.12
			± SD	0.33	0.08	0.04	0.43	1.47	0.34	2.76	0.07	0.14	5.99
		Roots	mean	6.33	0.5	0.34	3.79	7.98	1.07	3.33	1.47	2.69	13.57
			± SD	2.13	0.01	0.08	0.99	0.51	0.41	0.41	0.21	0.46	5.5
Site2	Cage	Epiphytes	mean	15.94	0.34	1.58	7.66	57.37	0.45	17.59	9.93	17.56	35.81
			± SD	2.87	0.03	0.17	1.2	8	0.08	1.98	5.5	3.78	2.88
		Leaf blades	mean	4.5	0.78	2.06	10.65	45.44	1.98	25.05	1.65	11.1	32.03
			± SD	0.91	0.07	0.24	1.07	6.4	0.45	3.47	0.8	4.45	4.43
		Sheaths	mean	2.25351	0.392165	0.189662	7.55361	9.9364	1.4954	6.45581	0.517455	4.22936	19.1629
			± SD	0.846769	0.0333837	0.014208	1.75926	0.684316	1.30101	3.30483	0.104734	1.22477	3.29385
		Rhizomes	mean	2.83	0.64	0.23	10.91	4.72	2.07	10.69	0.36	3.39	39.97
			± SD	1.87	0.11	0.08	0.72	1.23	0.11	1.34	0.14	1.65	5.92
		Roots	mean	9.04	0.54	0.43	9.11	11.2	1.21	2.92	2.58	5.08	25.3
			± SD	0.51	0.05	0.03	0.93	4.44	0.25	0.32	0.52	1.08	5.23
	Control	Epiphytes	mean	11.05	0.4	1.56	6.54	75.74	0.64	17.63	6.44	11.43	33.25
			± SD	1.75	0.03	0.15	1.04	20.49	0.07	1.09	1.05	3.52	2.22
		Leaf blades	mean	4.11	0.82	1.97	8.11	53.69	1.94	26.27	0.91	4.33	37.3
			± SD	2.61	0	0.49	0.98	13.17	0.34	3.83	0.25	2.16	17.51
		Sheaths	mean	1.35873	0.593577	0.113527	6.44518	6.93883	1.12224	5.32492	0.273593	1.97399	17.4169
			± SD	0.284729	0.0949166	0.0239242	1.16842	0.36312	0.382608	1.45758	0.169595	0.672875	1.60317
		Rhizomes	mean	1.46	0.48	0.25	10.58	3.56	1.66	23.56	0.29	1.96	68.13
			± SD	0.24	0.09	0.01	2.12	0.2	0.48	5.02	0.1	0.09	6.85
		Roots	mean	9.99	0.41	0.49	7.48	18.96	1	4.2	2.43	7.18	20.26
			± SD	4.53	0.06	0.06	0.93	9.41	0.22	0.26	1.62	3.24	2.56

## Sheet: Table S2
Table S2: Mean ± SD (μg g -1 DW) TE concentrations on P. oceanica dead sheaths per Site (Site 1, Site 2), station (Cage, Control) and year, during the period 2012-2020
Site	Station	Year	As		Cd		Co		Cu		Mn		Mo		Ni		Pb		V		Zn
			mean	sd	mean	sd	mean	sd	mean	sd	mean	sd	mean	sd	mean	sd	mean	sd	mean	sd	mean	sd
Site1	Cage	2012	6.45955	0	0.360378	0	0.42133	0	5.99226	0	19.5565	0	8.61186	0	4.46079	0	2.12207	0	12.7146	0	21.2722	0
		2013	7.19642	0.857221	0.539958	0.0149501	0.628805	0.137699	6.29623	1.05628	24.3194	0.863415	12.0619	0.802751	3.88257	0	2.23872	0.142629	14.8198	5.17185	23.9881	0
		2014	8.22321	1.65986	0.536171	0.169767	0.417683	0.10924	5.09072	0.396471	17.7032	6.1142	10.3476	1.7179	4.95805	0.438091	1.43105	0.292481	11.6413	1.7255	22.1604	1.32815
		2015	6.67317	0.674024	0.553759	0.0698615	0.429855	0.0547177	4.133	0.109239	17.9386	4.68076	10.4425	0.107002	4.51278	0.382339	1.37274	0.158029	10.5178	0.195725	18.0133	6.50761
		2016	8.37465	1.43479	0.750497	0.100675	0.569621	0.231253	5.2003	2.33313	29.7211	16.0556	12.298	4.70073	6.57846	4.53384	1.63513	0.440267	13.5303	4.39567	23.2586	10.6418
		2017	7.3981	0.925631	0.662996	0.00985147	0.3573	0.0619276	3.57928	0.752345	17.8574	5.44383	9.68386	1.57999	3.76259	0.991832	1.17785	0.0486062	9.60826	1.12567	16.1331	5.95651
		2018	6.82601	0.932532	0.604691	0.0983757	0.331641	0.0503063	3.54519	0.610548	15.4341	4.94523	8.55509	0.112712	3.68955	0.749712	1.07467	0.0606495	8.95507	0.977841	14.7555	2.08714
		2019	5.37191	1.06954	0.669698	0.0584585	0.263705	0.0732432	3.57769	0.899146	12.755	5.71511	8.10608	1.60413	3.53201	1.07415	0.860091	0.0748037	7.4556	2.69115	15.7721	6.63326
		2020	3.90933	1.03035	0.683925	0.0316543	0.208147	0.0244068	4.66612	2.92349	9.38267	2.01289	6.53137	0.721173	3.05093	0.330429	0.542733	0.0607848	5.79969	1.03245	10.2129	4.99261
	Control	2012	10.468	1.40564	0.307732	0.00772289	0.602493	0.528733	3.12287	0.538135	12.3696	11.2456	8.25161	0.613866	4.13949	0	2.15552	0.0236608	10.0464	2.45747	11.314	3.98065
		2013	11.2257	0.50062	0.349199	0.0710334	0.442307	0.13101	5.08684	1.0943	9.70913	1.47347	9.93889	4.9301	8.7375	0.906928	3.85833	0.307574	15.0638	3.11575	18.8295	5.06967
		2014	8.39005	1.36574	0.32022	0.0431182	0.311553	0.168802	3.36825	1.11693	11.2305	8.59144	7.48639	1.65615	3.53787	0.947895	4.25179	0.205008	12.1069	4.34555	11.6781	4.79122
		2015	6.48008	1.06618	0.307952	0.0395644	0.263066	0.134566	2.53991	0.769942	10.55	8.43417	7.06958	1.39168	2.91883	0.8871	2.56733	0.94194	9.43034	3.93977	8.97855	2.07925
		2016	5.28042	0.37013	0.292764	0.00505425	0.262133	0.145068	2.28735	0.370213	11.8349	8.01343	6.04751	0.701	2.83125	1.0191	1.9957	0.74648	7.3284	1.0615	9.8457	1.1881
		2017	4.71734	1.20867	0.307909	0.0397178	0.228232	0.0346734	2.04563	0.255372	10.4377	3.84481	5.72883	0.455616	2.87825	0.588624	1.61331	0.440116	6.6593	1.23618	9.17782	0.847978
		2018	4.09265	1.77301	0.314708	0.14657	0.235786	0.149006	1.94287	0.704035	12.3669	9.71945	5.11249	2.41523	2.71614	1.51859	1.50458	0.555344	5.55277	2.53156	12.6203	5.45225
		2019	2.86998	0.640009	0.265245	0.0594996	0.225225	0.0665773	1.70472	0.234936	11.9542	4.24178	4.36141	1.56379	2.50212	0.866293	1.19781	0.183489	4.70761	1.37196	5.44003	2.22779
		2020	1.81671	0.563875	0.353182	0.108869	0.135971	0.0323463	1.61957	0.33002	7.27694	1.83242	1.9338	0.419369	1.75189	0.509144	0.573425	0.119871	2.782	0.780076	6.06464	5.44067
Site2	Cage	2012	9.00937	0	0.577286	0.0512029	0.526939	0.0706188	5.33415	1.62914	10.94	1.85962	15.3579	0	7.36943	0.798193	2.0523	0	17.3376	3.63803	27.1329	15.2354
		2013	9.43128	0	0.469864	0.0597006	0.510023	0.00702724	5.83565	4.14391	9.14242	2.01953	10.9252	0	5.72767	0.748973	3.75092	0.94083	18.0871	2.13882	22.0565	10.0905
		2014	9.90874	0	0.639298	0.222201	0.70201	0.272491	8.05256	3.1566	12.3886	2.77983	13.5117	0	6.87623	1.95532	4.13829	1.82866	27.8791	1.28651	30.734	12.2296
		2015	10.7734	7.41076	0.284538	0.100792	0.392389	0.242057	7.95626	6.12045	6.48608	3.4595	5.14886	3.12895	4.28481	2.34454	2.62853	1.6211	17.2242	10.5691	10.8389	5.78224
		2016	10.1347	5.51695	0.315374	0.0695242	0.508176	0.223148	7.17913	2.68691	14.6263	8.12214	9.83345	5.45364	5.79308	2.31938	2.71652	1.33675	20.5646	11.8413	18.6776	3.19463
		2017	11.1855	4.57473	0.390984	0.0593021	0.54843	0.124239	8.1993	1.29581	16.0944	3.28317	12.6037	5.82536	5.68078	0.799564	2.82425	0.955943	21.443	8.97966	20.4347	4.50959
		2018	9.50875	3.80375	0.379342	0.0472485	0.524807	0.0109867	7.90914	0.897075	20.0676	3.93947	12.3796	6.73308	5.793	0.296189	2.38619	0.512511	17.203	4.96214	21.9012	6.73851
		2019	6.94214	2.09505	0.360495	0.0144787	0.405413	0.0424272	6.27688	0.357746	16.6556	1.09839	8.72406	3.12328	4.29344	0.372683	1.86566	0.562352	13.3286	2.78581	19.313	2.16298
		2020	4.31684	0.675604	0.408189	0.0313084	0.221174	0.0219089	4.98013	0.909722	10.0616	0.310297	4.75296	2.36085	3.1048	0.356763	0.77975	0.136802	6.89834	1.40596	16.3135	2.31402
	Control	2012	12.2519	1.26645	0.317127	0.0305008	0.272509	0.0875116	4.14882	0.682505	6.97374	2.06017	12.0375	3.3372	3.82445	1.4532	2.87923	0.7887	13.7022	4.4363	20.0884	10.6813
		2013	12.1231	2.09515	0.365659	0.0839095	0.391298	0.106787	6.04827	0.75228	12.1375	2.81332	14.018	2.91862	4.32346	0.636678	3.1826	0.414073	16.7291	1.2491	13.8078	11.5787
		2014	9.07099	1.4069	0.296192	0.0952472	0.527514	0.0356919	5.05718	0.640135	20.3659	4.76619	10.6142	3.57268	4.5741	1.09279	2.65755	0.500489	14.6296	3.34883	14.0346	5.42999
		2015	7.07029	0.828021	0.308499	0.0169204	0.523829	0.122868	4.64028	0.781026	22.6858	6.64414	7.94888	1.23029	5.12547	1.4033	2.21101	0.493728	11.0222	1.90444	15.4374	2.53213
		2016	6.31814	0.775166	0.320697	0.0289202	0.596122	0.162414	4.59064	0.371449	27.684	9.89134	6.82512	1.39766	5.71357	1.64595	2.11988	0.266851	10.6814	1.55171	14.9737	1.81317
		2017	7.42988	2.94305	0.381871	0.0363747	0.76868	0.40446	5.77252	1.92275	30.8202	16.5203	7.4533	2.05388	7.73035	3.25322	2.51229	1.08945	13.6764	6.17525	21.4341	3.47524
		2018	5.34572	0.662349	0.345603	0.0202664	0.484056	0.0330371	4.22068	0.147837	29.0197	2.61727	4.65729	0.478787	5.83719	0.945118	1.5761	0.128062	9.58798	0.348415	19.5612	4.50333
		2019	4.24373	0.209424	0.285669	0.0369076	0.364802	0.0780809	3.1583	0.738341	20.9903	4.32674	3.97471	0.399499	4.69513	0.320231	1.2098	0.265461	7.79604	0.984494	13.6945	3.66325
		2020	2.56694	0.416075	0.404757	0.0487008	0.202297	0.0243305	2.96652	0.764364	9.87706	2.156	3.24719	0.75585	3.87739	0.795611	0.578442	0.11127	5.01112	0.666647	13.8097	2.76641
